# Supplementary material for: Epithelial–Mesenchymal Transition Suppresses AMPK and Sensitizes Cancer Cells to Pyroptosis under Energy Stress
Source: Cells. 2022 Jul 15;11(14):2208. doi: 10.3390/cells11142208 (PMC9322750; doi:10.3390/cells11142208)
Supplement: Supplementary file 1 [file cells-11-02208-s001.zip]

Archive with 1 entries (1 files):
- cells-1761839-supplementary.pdf
